# Supplementary material for: Hybrid Sausages Using Pork and Cricket Flour: Texture and Oxidative Storage Stability
Source: Foods. 2023 Mar 16;12(6):1262. doi: 10.3390/foods12061262 (PMC10048543; doi:10.3390/foods12061262)
Supplement: Supplementary file 1 [file foods-12-01262-s001.zip]

Archive with 1 entries (1 files):
- foods-2244678-supplementary.pdf
